# Supplementary material for: psbE-psbL and ndhA Intron, the Promising Plastid DNA Barcode of Fagopyrum
Source: Int J Mol Sci. 2019 Jul 14;20(14):3455. doi: 10.3390/ijms20143455 (PMC6678665; doi:10.3390/ijms20143455)
Supplement: Supplementary file 1 [file ijms-20-03455-s001.zip]

Archive with 3 entries (2 files):
- ijms-527597-supplementary-Final/Supplementary material 1-0712 Final.xlsx
- ijms-527597-supplementary-Final/Supplementary material 2-0712 Final.docx
- ijms-527597-supplementary-Final/
