# Supplementary material for: psbE-psbL and ndhA Intron, the Promising Plastid DNA Barcode of Fagopyrum
Source: Int J Mol Sci. 2019 Jul 14;20(14):3455. doi: 10.3390/ijms20143455 (PMC6678665; doi:10.3390/ijms20143455)
Supplement: Supplementary file 1 [file ijms-20-03455-s001.zip › ijms-527597-supplementary-Final/Supplementary material 1-0712 Final.xlsx]

## Sheet: PCA
		Var1	Var2	Var3	Var4	Var5	Var6	Var7	Var8	PAC1	PAC2
		Leaf width	leaves length	fruit long	fruit wideth	plant high	chromosome	reproductive	Pollination method	0.385	0.228
1	F. tataricum	1.5	2.2	6.1	5.4	105	2	1	1	0.24656	-0.8943
2	F. tataricum (sichuan)	2	3	6.5	4.1	105.5	2	1	1	0.33386	-0.456
3	F. tataricum (yunnan)	3.5	3.2	6.5	5.2	123.5	2	1	1	0.94586	-0.25345
4	F. esculentum	3.5	4.2	6.5	5.1	105	2	1	2	1.19062	-0.38341
5	F. esculentum ssp. ancestralis	1.5	2.2	6.2	4.7	97	2	1	2	0.25577	-1.29844
6	F.cymosum (sichuan)	3.5	4.2	6.4	5.4	125	2	2	2	1.83754	-1.25668
7	F.cymosum (yunann)	6.5	5.8	7.5	6.5	75	4	1	2	2.44296	1.8624
8	F. megaspartanum	2.5	3.2	6.2	5.3	115.5	2	2	2	1.34428	-1.6892
9	F. pugense	3.1	4.3	4.2	2.7	43.5	2	1	1	-0.24104	0.77919
10	F. crispatifolium	4.5	5.2	3.8	3.5	67	4	1	1	0.60055	2.27086
11	F. qiangcai	2.8	2.6	4.9	3.2	30	2	1	1	-0.53281	0.24633
12	F. wenchuanense	4.3	3.5	2.5	1.7	98.5	2	1	2	-0.1405	0.20785
13	F. luojishanense	2	2.5	3.1	3.3	55	2	1	1	-0.80564	-0.03521
14	F. longzhousahnense	3.1	3.8	2.4	3.2	44	2	1	1	-0.54985	0.68874
15	F. gracilipes	2	3	4.1	2.9	45	4	1	1	-0.48926	1.25153
16	F. gracilipes var. odontopterum	2.2	3.1	3.1	2.4	50	4	1	1	-0.65744	1.39936
17	F. urophyllum	2.6	5.1	4.1	2.9	75	2	2	2	0.71863	-0.57406
18	F. leptopodum	1.3	2.1	2.7	1.9	18	2	1	2	-1.39695	-0.45018
19	F. lineare	0.3	2.2	3.3	4.9	35	2	1	2	-0.79173	-1.09239
20	F. gracilipes var. odontopterum-R	1.8	2.1	3.2	4.1	47.5	2	1	2	-0.63972	-0.7451
21	F. jinshaense	1.6	1.9	2.1	1.5	17.5	2	1	2	-1.56327	-0.35687
22	F. rubifolium	2.1	3.2	3.5	2.3	30	2	1	1	-0.91827	0.3994
23	F. macrocarpum	3.9	3.5	5	2.5	75	2	1	1	0.02522	0.55258
24	F. capillatum	1.2	1.8	2.8	1.9	105	2	1	1	-1.06745	-0.55448
25	F. callianthum	2.9	3.4	5.5	3.5	37	2	1	1	-0.14792	0.38153
